# Supplementary material for: Supplementary description of Boulenophrys elongata (Anura, Megophryidae): Sexual dimorphism and observations on reproductive behaviours
Source: Biodivers Data J. 2026 Jul 23;14:e201422. doi: 10.3897/BDJ.14.e201422 (PMC13424835; doi:10.3897/BDJ.14.e201422)
Supplement: XML Treatment for Boulenophrys elongata [file BDJ.14.e201422-treatment1.xml]

<!DOCTYPE tp:taxon-treatment
  PUBLIC "-//TaxonX//DTD Taxonomic Treatment Publishing DTD v0 20100105//EN" "tax-treatment-NSO.dtd">
<tp:taxon-treatment xmlns:tp="http://www.plazi.org/taxpub"><tp:treatment-meta><mixed-citation publication-type="journal"><person-group><name><surname>Wang</surname><given-names>Jian</given-names></name><name><surname>Zhan</surname><given-names>Bin-Bin</given-names></name><name><surname>Tan</surname><given-names>Lin</given-names></name><name><surname>Xiao</surname><given-names>Wei-Wen</given-names></name><name><surname>Li</surname><given-names>Yuan-Hang</given-names></name><name><surname>Lin</surname><given-names>Shi-Shi</given-names></name><name><surname>Zeng</surname><given-names>Zhao-Chi</given-names></name></person-group><article-title>Supplementary description of <italic><tp:taxon-name><tp:taxon-name-part taxon-name-part-type="genus" reg="Boulenophrys">Boulenophrys</tp:taxon-name-part> <tp:taxon-name-part taxon-name-part-type="species" reg="elongata">elongata</tp:taxon-name-part></tp:taxon-name></italic> (<tp:taxon-name><tp:taxon-name-part taxon-name-part-type="order" reg="Anura">Anura</tp:taxon-name-part></tp:taxon-name>, <tp:taxon-name><tp:taxon-name-part taxon-name-part-type="family" reg="Megophryidae">Megophryidae</tp:taxon-name-part></tp:taxon-name>): Sexual dimorphism and observations on reproductive behaviours</article-title><source>Biodivers Data J</source><day>23</day><month>07</month><year>2026</year><volume>14</volume><pub-id pub-id-type="doi">10.3897/BDJ.14.e201422</pub-id></mixed-citation></tp:treatment-meta><tp:nomenclature><tp:taxon-name><object-id xmlns:xlink="http://www.w3.org/1999/xlink" content-type="arpha" xlink:type="simple">89799A94-EC2E-5761-B7B0-827C8132E630</object-id><tp:taxon-name-part taxon-name-part-type="genus">Boulenophrys</tp:taxon-name-part> <tp:taxon-name-part taxon-name-part-type="species">elongata</tp:taxon-name-part></tp:taxon-name><tp:taxon-authority>Zeng, Wang, Chen, Xiao, Zhan, Li &amp; Lin, 2024</tp:taxon-authority></tp:nomenclature><tp:treatment-sec sec-type="materials"><title>Materials</title><list list-type="alpha-lower" list-content="occurrences"><list-item><p><bold>Type status:</bold> <named-content xmlns:xlink="http://www.w3.org/1999/xlink" content-type="dwc:typeStatus" xlink:type="simple">Other material</named-content>. <bold>Occurrence:</bold> catalogNumber: <named-content xmlns:xlink="http://www.w3.org/1999/xlink" content-type="dwc:catalogNumber" xlink:type="simple">GEP a434</named-content>; recordedBy: <named-content xmlns:xlink="http://www.w3.org/1999/xlink" content-type="dwc:recordedBy" xlink:type="simple">Jian Wang</named-content>; individualCount: <named-content xmlns:xlink="http://www.w3.org/1999/xlink" content-type="dwc:individualCount" xlink:type="simple">1</named-content>; sex: <named-content xmlns:xlink="http://www.w3.org/1999/xlink" content-type="dwc:sex" xlink:type="simple">male</named-content>; lifeStage: <named-content xmlns:xlink="http://www.w3.org/1999/xlink" content-type="dwc:lifeStage" xlink:type="simple">adult</named-content>; occurrenceID: <named-content xmlns:xlink="http://www.w3.org/1999/xlink" content-type="dwc:occurrenceID" xlink:type="simple">59FD5746-3C4D-5121-A5E0-E30566809030</named-content>; <bold>Taxon:</bold> scientificName: <named-content xmlns:xlink="http://www.w3.org/1999/xlink" content-type="dwc:scientificName" xlink:type="simple"><italic><tp:taxon-name><tp:taxon-name-part taxon-name-part-type="genus" reg="Boulenophrys">Boulenophrys</tp:taxon-name-part> <tp:taxon-name-part taxon-name-part-type="species" reg="elongata">elongata</tp:taxon-name-part></tp:taxon-name></italic></named-content>; <bold>Location:</bold> country: <named-content xmlns:xlink="http://www.w3.org/1999/xlink" content-type="dwc:country" xlink:type="simple">China</named-content>; stateProvince: <named-content xmlns:xlink="http://www.w3.org/1999/xlink" content-type="dwc:stateProvince" xlink:type="simple">Guangdong</named-content>; county: <named-content xmlns:xlink="http://www.w3.org/1999/xlink" content-type="dwc:county" xlink:type="simple">Huidong</named-content>; locality: <named-content xmlns:xlink="http://www.w3.org/1999/xlink" content-type="dwc:locality" xlink:type="simple">Mt Lianhua</named-content>; verbatimElevation: <named-content xmlns:xlink="http://www.w3.org/1999/xlink" content-type="dwc:verbatimElevation" xlink:type="simple">940 m</named-content>; decimalLatitude: <named-content xmlns:xlink="http://www.w3.org/1999/xlink" content-type="dwc:decimalLatitude" xlink:type="simple">23.065212</named-content>; decimalLongitude: <named-content xmlns:xlink="http://www.w3.org/1999/xlink" content-type="dwc:decimalLongitude" xlink:type="simple">115.240888</named-content>; georeferenceProtocol: <named-content xmlns:xlink="http://www.w3.org/1999/xlink" content-type="dwc:georeferenceProtocol" xlink:type="simple">GPS</named-content>; <bold>Identification:</bold> identifiedBy: <named-content xmlns:xlink="http://www.w3.org/1999/xlink" content-type="dwc:identifiedBy" xlink:type="simple">Jian Wang</named-content>; dateIdentified: <named-content xmlns:xlink="http://www.w3.org/1999/xlink" content-type="dwc:dateIdentified" xlink:type="simple">2026</named-content>; <bold>Event:</bold> eventDate: <named-content xmlns:xlink="http://www.w3.org/1999/xlink" content-type="dwc:eventDate" xlink:type="simple">9/5/2025</named-content>; <bold>Record Level:</bold> language: <named-content xmlns:xlink="http://www.w3.org/1999/xlink" content-type="dwc:language" xlink:type="simple">en</named-content>; collectionCode: <named-content xmlns:xlink="http://www.w3.org/1999/xlink" content-type="dwc:collectionCode" xlink:type="simple">Amphibians</named-content>; basisOfRecord: <named-content xmlns:xlink="http://www.w3.org/1999/xlink" content-type="dwc:basisOfRecord" xlink:type="simple">PreservedSpecimen</named-content></p></list-item><list-item><p><bold>Type status:</bold> <named-content xmlns:xlink="http://www.w3.org/1999/xlink" content-type="dwc:typeStatus" xlink:type="simple">Other material</named-content>. <bold>Occurrence:</bold> catalogNumber: <named-content xmlns:xlink="http://www.w3.org/1999/xlink" content-type="dwc:catalogNumber" xlink:type="simple">GEP a435</named-content>; recordedBy: <named-content xmlns:xlink="http://www.w3.org/1999/xlink" content-type="dwc:recordedBy" xlink:type="simple">Jian Wang</named-content>; individualCount: <named-content xmlns:xlink="http://www.w3.org/1999/xlink" content-type="dwc:individualCount" xlink:type="simple">1</named-content>; sex: <named-content xmlns:xlink="http://www.w3.org/1999/xlink" content-type="dwc:sex" xlink:type="simple">female</named-content>; lifeStage: <named-content xmlns:xlink="http://www.w3.org/1999/xlink" content-type="dwc:lifeStage" xlink:type="simple">adult</named-content>; occurrenceID: <named-content xmlns:xlink="http://www.w3.org/1999/xlink" content-type="dwc:occurrenceID" xlink:type="simple">7ADF338D-7625-5AFF-A6BA-20BE91E3D8EA</named-content>; <bold>Taxon:</bold> scientificName: <named-content xmlns:xlink="http://www.w3.org/1999/xlink" content-type="dwc:scientificName" xlink:type="simple"><italic><tp:taxon-name><tp:taxon-name-part taxon-name-part-type="genus" reg="Boulenophrys">Boulenophrys</tp:taxon-name-part> <tp:taxon-name-part taxon-name-part-type="species" reg="elongata">elongata</tp:taxon-name-part></tp:taxon-name></italic></named-content>; <bold>Location:</bold> country: <named-content xmlns:xlink="http://www.w3.org/1999/xlink" content-type="dwc:country" xlink:type="simple">China</named-content>; stateProvince: <named-content xmlns:xlink="http://www.w3.org/1999/xlink" content-type="dwc:stateProvince" xlink:type="simple">Guangdong</named-content>; county: <named-content xmlns:xlink="http://www.w3.org/1999/xlink" content-type="dwc:county" xlink:type="simple">Huidong</named-content>; locality: <named-content xmlns:xlink="http://www.w3.org/1999/xlink" content-type="dwc:locality" xlink:type="simple">Mt Lianhua</named-content>; verbatimElevation: <named-content xmlns:xlink="http://www.w3.org/1999/xlink" content-type="dwc:verbatimElevation" xlink:type="simple">940 m</named-content>; decimalLatitude: <named-content xmlns:xlink="http://www.w3.org/1999/xlink" content-type="dwc:decimalLatitude" xlink:type="simple">23.065212</named-content>; decimalLongitude: <named-content xmlns:xlink="http://www.w3.org/1999/xlink" content-type="dwc:decimalLongitude" xlink:type="simple">115.240888</named-content>; georeferenceProtocol: <named-content xmlns:xlink="http://www.w3.org/1999/xlink" content-type="dwc:georeferenceProtocol" xlink:type="simple">GPS</named-content>; <bold>Identification:</bold> identifiedBy: <named-content xmlns:xlink="http://www.w3.org/1999/xlink" content-type="dwc:identifiedBy" xlink:type="simple">Jian Wang</named-content>; dateIdentified: <named-content xmlns:xlink="http://www.w3.org/1999/xlink" content-type="dwc:dateIdentified" xlink:type="simple">2026</named-content>; <bold>Event:</bold> eventDate: <named-content xmlns:xlink="http://www.w3.org/1999/xlink" content-type="dwc:eventDate" xlink:type="simple">9/5/2025</named-content>; <bold>Record Level:</bold> language: <named-content xmlns:xlink="http://www.w3.org/1999/xlink" content-type="dwc:language" xlink:type="simple">en</named-content>; collectionCode: <named-content xmlns:xlink="http://www.w3.org/1999/xlink" content-type="dwc:collectionCode" xlink:type="simple">Amphibians</named-content>; basisOfRecord: <named-content xmlns:xlink="http://www.w3.org/1999/xlink" content-type="dwc:basisOfRecord" xlink:type="simple">PreservedSpecimen</named-content></p></list-item><list-item><p><bold>Type status:</bold> <named-content xmlns:xlink="http://www.w3.org/1999/xlink" content-type="dwc:typeStatus" xlink:type="simple">Other material</named-content>. <bold>Occurrence:</bold> catalogNumber: <named-content xmlns:xlink="http://www.w3.org/1999/xlink" content-type="dwc:catalogNumber" xlink:type="simple">GEP a436</named-content>; recordedBy: <named-content xmlns:xlink="http://www.w3.org/1999/xlink" content-type="dwc:recordedBy" xlink:type="simple">Jian Wang</named-content>; individualCount: <named-content xmlns:xlink="http://www.w3.org/1999/xlink" content-type="dwc:individualCount" xlink:type="simple">1</named-content>; sex: <named-content xmlns:xlink="http://www.w3.org/1999/xlink" content-type="dwc:sex" xlink:type="simple">female</named-content>; lifeStage: <named-content xmlns:xlink="http://www.w3.org/1999/xlink" content-type="dwc:lifeStage" xlink:type="simple">adult</named-content>; occurrenceID: <named-content xmlns:xlink="http://www.w3.org/1999/xlink" content-type="dwc:occurrenceID" xlink:type="simple">98C9441E-1660-50C7-A29C-F9E55F1D0277</named-content>; <bold>Taxon:</bold> scientificName: <named-content xmlns:xlink="http://www.w3.org/1999/xlink" content-type="dwc:scientificName" xlink:type="simple"><italic><tp:taxon-name><tp:taxon-name-part taxon-name-part-type="genus" reg="Boulenophrys">Boulenophrys</tp:taxon-name-part> <tp:taxon-name-part taxon-name-part-type="species" reg="elongata">elongata</tp:taxon-name-part></tp:taxon-name></italic></named-content>; <bold>Location:</bold> country: <named-content xmlns:xlink="http://www.w3.org/1999/xlink" content-type="dwc:country" xlink:type="simple">China</named-content>; stateProvince: <named-content xmlns:xlink="http://www.w3.org/1999/xlink" content-type="dwc:stateProvince" xlink:type="simple">Guangdong</named-content>; county: <named-content xmlns:xlink="http://www.w3.org/1999/xlink" content-type="dwc:county" xlink:type="simple">Huidong</named-content>; locality: <named-content xmlns:xlink="http://www.w3.org/1999/xlink" content-type="dwc:locality" xlink:type="simple">Mt Lianhua</named-content>; verbatimElevation: <named-content xmlns:xlink="http://www.w3.org/1999/xlink" content-type="dwc:verbatimElevation" xlink:type="simple">940 m</named-content>; decimalLatitude: <named-content xmlns:xlink="http://www.w3.org/1999/xlink" content-type="dwc:decimalLatitude" xlink:type="simple">23.065212</named-content>; decimalLongitude: <named-content xmlns:xlink="http://www.w3.org/1999/xlink" content-type="dwc:decimalLongitude" xlink:type="simple">115.240888</named-content>; georeferenceProtocol: <named-content xmlns:xlink="http://www.w3.org/1999/xlink" content-type="dwc:georeferenceProtocol" xlink:type="simple">GPS</named-content>; <bold>Identification:</bold> identifiedBy: <named-content xmlns:xlink="http://www.w3.org/1999/xlink" content-type="dwc:identifiedBy" xlink:type="simple">Jian Wang</named-content>; dateIdentified: <named-content xmlns:xlink="http://www.w3.org/1999/xlink" content-type="dwc:dateIdentified" xlink:type="simple">2026</named-content>; <bold>Event:</bold> eventDate: <named-content xmlns:xlink="http://www.w3.org/1999/xlink" content-type="dwc:eventDate" xlink:type="simple">9/5/2025</named-content>; <bold>Record Level:</bold> language: <named-content xmlns:xlink="http://www.w3.org/1999/xlink" content-type="dwc:language" xlink:type="simple">en</named-content>; collectionCode: <named-content xmlns:xlink="http://www.w3.org/1999/xlink" content-type="dwc:collectionCode" xlink:type="simple">Amphibians</named-content>; basisOfRecord: <named-content xmlns:xlink="http://www.w3.org/1999/xlink" content-type="dwc:basisOfRecord" xlink:type="simple">PreservedSpecimen</named-content></p></list-item><list-item><p><bold>Type status:</bold> <named-content xmlns:xlink="http://www.w3.org/1999/xlink" content-type="dwc:typeStatus" xlink:type="simple">Other material</named-content>. <bold>Occurrence:</bold> catalogNumber: <named-content xmlns:xlink="http://www.w3.org/1999/xlink" content-type="dwc:catalogNumber" xlink:type="simple">GEP a557</named-content>; recordedBy: <named-content xmlns:xlink="http://www.w3.org/1999/xlink" content-type="dwc:recordedBy" xlink:type="simple">Jian Wang</named-content>; individualCount: <named-content xmlns:xlink="http://www.w3.org/1999/xlink" content-type="dwc:individualCount" xlink:type="simple">1</named-content>; sex: <named-content xmlns:xlink="http://www.w3.org/1999/xlink" content-type="dwc:sex" xlink:type="simple">male</named-content>; lifeStage: <named-content xmlns:xlink="http://www.w3.org/1999/xlink" content-type="dwc:lifeStage" xlink:type="simple">adult</named-content>; occurrenceID: <named-content xmlns:xlink="http://www.w3.org/1999/xlink" content-type="dwc:occurrenceID" xlink:type="simple">44F8408B-89E1-5D85-81FE-FA0A0AFF2FC2</named-content>; <bold>Taxon:</bold> scientificName: <named-content xmlns:xlink="http://www.w3.org/1999/xlink" content-type="dwc:scientificName" xlink:type="simple"><italic><tp:taxon-name><tp:taxon-name-part taxon-name-part-type="genus" reg="Boulenophrys">Boulenophrys</tp:taxon-name-part> <tp:taxon-name-part taxon-name-part-type="species" reg="elongata">elongata</tp:taxon-name-part></tp:taxon-name></italic></named-content>; <bold>Location:</bold> country: <named-content xmlns:xlink="http://www.w3.org/1999/xlink" content-type="dwc:country" xlink:type="simple">China</named-content>; stateProvince: <named-content xmlns:xlink="http://www.w3.org/1999/xlink" content-type="dwc:stateProvince" xlink:type="simple">Guangdong</named-content>; county: <named-content xmlns:xlink="http://www.w3.org/1999/xlink" content-type="dwc:county" xlink:type="simple">Huidong</named-content>; locality: <named-content xmlns:xlink="http://www.w3.org/1999/xlink" content-type="dwc:locality" xlink:type="simple">Mt Lianhua</named-content>; verbatimElevation: <named-content xmlns:xlink="http://www.w3.org/1999/xlink" content-type="dwc:verbatimElevation" xlink:type="simple">940 m</named-content>; decimalLatitude: <named-content xmlns:xlink="http://www.w3.org/1999/xlink" content-type="dwc:decimalLatitude" xlink:type="simple">23.065212</named-content>; decimalLongitude: <named-content xmlns:xlink="http://www.w3.org/1999/xlink" content-type="dwc:decimalLongitude" xlink:type="simple">115.240888</named-content>; georeferenceProtocol: <named-content xmlns:xlink="http://www.w3.org/1999/xlink" content-type="dwc:georeferenceProtocol" xlink:type="simple">GPS</named-content>; <bold>Identification:</bold> identifiedBy: <named-content xmlns:xlink="http://www.w3.org/1999/xlink" content-type="dwc:identifiedBy" xlink:type="simple">Jian Wang</named-content>; dateIdentified: <named-content xmlns:xlink="http://www.w3.org/1999/xlink" content-type="dwc:dateIdentified" xlink:type="simple">2026</named-content>; <bold>Event:</bold> eventDate: <named-content xmlns:xlink="http://www.w3.org/1999/xlink" content-type="dwc:eventDate" xlink:type="simple">29/03/2026</named-content>; <bold>Record Level:</bold> language: <named-content xmlns:xlink="http://www.w3.org/1999/xlink" content-type="dwc:language" xlink:type="simple">en</named-content>; collectionCode: <named-content xmlns:xlink="http://www.w3.org/1999/xlink" content-type="dwc:collectionCode" xlink:type="simple">Amphibians</named-content>; basisOfRecord: <named-content xmlns:xlink="http://www.w3.org/1999/xlink" content-type="dwc:basisOfRecord" xlink:type="simple">PreservedSpecimen</named-content></p></list-item><list-item><p><bold>Type status:</bold> <named-content xmlns:xlink="http://www.w3.org/1999/xlink" content-type="dwc:typeStatus" xlink:type="simple">Other material</named-content>. <bold>Occurrence:</bold> catalogNumber: <named-content xmlns:xlink="http://www.w3.org/1999/xlink" content-type="dwc:catalogNumber" xlink:type="simple">GEP a558</named-content>; recordedBy: <named-content xmlns:xlink="http://www.w3.org/1999/xlink" content-type="dwc:recordedBy" xlink:type="simple">Jian Wang</named-content>; individualCount: <named-content xmlns:xlink="http://www.w3.org/1999/xlink" content-type="dwc:individualCount" xlink:type="simple">1</named-content>; sex: <named-content xmlns:xlink="http://www.w3.org/1999/xlink" content-type="dwc:sex" xlink:type="simple">male</named-content>; lifeStage: <named-content xmlns:xlink="http://www.w3.org/1999/xlink" content-type="dwc:lifeStage" xlink:type="simple">adult</named-content>; occurrenceID: <named-content xmlns:xlink="http://www.w3.org/1999/xlink" content-type="dwc:occurrenceID" xlink:type="simple">5C809D3B-D747-5CF2-AF63-C0E7F13DF240</named-content>; <bold>Taxon:</bold> scientificName: <named-content xmlns:xlink="http://www.w3.org/1999/xlink" content-type="dwc:scientificName" xlink:type="simple"><italic><tp:taxon-name><tp:taxon-name-part taxon-name-part-type="genus" reg="Boulenophrys">Boulenophrys</tp:taxon-name-part> <tp:taxon-name-part taxon-name-part-type="species" reg="elongata">elongata</tp:taxon-name-part></tp:taxon-name></italic></named-content>; <bold>Location:</bold> country: <named-content xmlns:xlink="http://www.w3.org/1999/xlink" content-type="dwc:country" xlink:type="simple">China</named-content>; stateProvince: <named-content xmlns:xlink="http://www.w3.org/1999/xlink" content-type="dwc:stateProvince" xlink:type="simple">Guangdong</named-content>; county: <named-content xmlns:xlink="http://www.w3.org/1999/xlink" content-type="dwc:county" xlink:type="simple">Huidong</named-content>; locality: <named-content xmlns:xlink="http://www.w3.org/1999/xlink" content-type="dwc:locality" xlink:type="simple">Mt Lianhua</named-content>; verbatimElevation: <named-content xmlns:xlink="http://www.w3.org/1999/xlink" content-type="dwc:verbatimElevation" xlink:type="simple">940 m</named-content>; decimalLatitude: <named-content xmlns:xlink="http://www.w3.org/1999/xlink" content-type="dwc:decimalLatitude" xlink:type="simple">23.065212</named-content>; decimalLongitude: <named-content xmlns:xlink="http://www.w3.org/1999/xlink" content-type="dwc:decimalLongitude" xlink:type="simple">115.240888</named-content>; georeferenceProtocol: <named-content xmlns:xlink="http://www.w3.org/1999/xlink" content-type="dwc:georeferenceProtocol" xlink:type="simple">GPS</named-content>; <bold>Identification:</bold> identifiedBy: <named-content xmlns:xlink="http://www.w3.org/1999/xlink" content-type="dwc:identifiedBy" xlink:type="simple">Jian Wang</named-content>; dateIdentified: <named-content xmlns:xlink="http://www.w3.org/1999/xlink" content-type="dwc:dateIdentified" xlink:type="simple">2026</named-content>; <bold>Event:</bold> eventDate: <named-content xmlns:xlink="http://www.w3.org/1999/xlink" content-type="dwc:eventDate" xlink:type="simple">29/3/2026</named-content>; <bold>Record Level:</bold> language: <named-content xmlns:xlink="http://www.w3.org/1999/xlink" content-type="dwc:language" xlink:type="simple">en</named-content>; collectionCode: <named-content xmlns:xlink="http://www.w3.org/1999/xlink" content-type="dwc:collectionCode" xlink:type="simple">Amphibians</named-content>; basisOfRecord: <named-content xmlns:xlink="http://www.w3.org/1999/xlink" content-type="dwc:basisOfRecord" xlink:type="simple">PreservedSpecimen</named-content></p></list-item></list></tp:treatment-sec><tp:treatment-sec sec-type="Revised Diagnoses"><title>Revised Diagnoses</title><p>(1) small size (SVL 27.8–30.2 mm in five adult males, SVL 34.6–37.6 mm in five adult females), see Table <xref ref-type="table" rid="T14316998">1</xref> for detailed measurements; (2) canthus rostralis well developed, tongue not notched posteriorly; (3) tympanum and tympanic margin distinct; (4) vomerine ridges and vomerine teeth present; (5) dorsal skin relatively smooth with dense granules, weak discontinuous X-shaped ridge on centre of dorsum, dorsolateral ridges absent, sparse large tubercles on flanks, dorsal limbs with discontinuous transverse ridges and tubercles, ventral skin smooth; (6) outer margin of upper eyelid with a small horn-like prominent tubercle, supratympanic fold distinct and narrow, curving posteroventrally to above arm; (7) two metacarpal tubercles distinct, inner one observably enlarged; relative finger lengths I &lt; II &lt; IV &lt; III; distinct subarticular tubercle at base of each finger; (8) body and limbs slender, heels just meeting when hind-limbs folded; tibiotarsal articulation reaching the region from posterior corner to middle of eye; (9) toes without webbing and lateral fringes, inner metatarsal tubercle long ovoid, outer one absent; (10) dorsal surface dark brown to orange brown with irregular dark-brown patches and dark-brown triangular marking between eyes, dorsal limbs and digits light brown with dark brown transverse bands; (11) a nuptial pad with dense black nuptial spines at the bases of fingers I and II respectively <bold>in breeding males</bold>; (12) subgular vocal sac present <bold>in males</bold>; (13) dense tiny conical spines present on dorsum of <bold>breeding males</bold>. Life-related manifestations are illustrated in Fig. <xref ref-type="fig" rid="F14233598">1</xref>.</p></tp:treatment-sec><tp:treatment-sec sec-type="Ecological Traits"><title>Ecological Traits</title><p><italic><tp:taxon-name><tp:taxon-name-part taxon-name-part-type="genus" reg="Boulenophrys">Boulenophrys</tp:taxon-name-part> <tp:taxon-name-part taxon-name-part-type="species" reg="elongata">elongata</tp:taxon-name-part></tp:taxon-name></italic> is known from Mt. Lianhua (700–1000 m a.s.l.) of Huidong County, Huizhou City, Guangdong, China. This toad inhabits flowing montane streams and the nearby forest floor in subtropical evergreen broad-leaved forest (Fig. <xref ref-type="fig" rid="F14233600">2</xref>). As stated in <xref ref-type="bibr" rid="B14233850">Zeng et al. (2024)</xref>, no individuals were encountered during field surveys conducted in 2, 5, 9, 10/2023. Male advertisement calls were recorded in 6, 7/2023. Nevertheless, the under-developed translucent nuptial pads and nuptial spines in males, along with immature eggs in females, indicated that the breeding season of <italic><tp:taxon-name><tp:taxon-name-part taxon-name-part-type="genus" reg="Boulenophrys">Boulenophrys</tp:taxon-name-part> <tp:taxon-name-part taxon-name-part-type="species" reg="elongata">elongata</tp:taxon-name-part></tp:taxon-name></italic> had not yet commenced at that time. However, reproductive behaviour of this species was documented in our field surveys conducted in early 5/2025 and late 3/2026. Males collected in early 5/2025 and late 3/2026 exhibited nuptial pads and spines, whereas females collected in early 5/2025 carried mature eggs. Integrating all available survey data, the breeding season may span from early March to late August. Its reproductive activities, represented by male calling behaviour, exclusively occur during or immediately after heavy rainfall. In addition, male advertisement calls can no longer be heard if rainfall ceases for several successive days, even under relatively high ambient humidity.</p></tp:treatment-sec><tp:treatment-sec sec-type="Reproductive Behaviour"><title>Reproductive Behaviour</title><p>Continuous observation on the pre-amplexus courtship behaviour of <italic><tp:taxon-name><tp:taxon-name-part taxon-name-part-type="genus" reg="Boulenophrys">Boulenophrys</tp:taxon-name-part> <tp:taxon-name-part taxon-name-part-type="species" reg="elongata">elongata</tp:taxon-name-part></tp:taxon-name></italic> was carried out for 56 minutes with minimal field disturbance on 28/3/2026. See Suppl. material <xref ref-type="supplementary-material" rid="S14234029">1</xref> for the condensed process video and Fig. <xref ref-type="fig" rid="F14233965">3</xref> for the flow diagram.</p><p>Males established calling territories on riparian shrub foliage at around 25 cm above the ground. They produced intermittent quack-like advertisement calls via a single subgular vocal sac to attract conspecific females and defend their home ranges.</p><p>Under dim light conditions, the male called intermittently, while the female stretched its body forward on leaves. The male ceased calling after 13 seconds, presumably affected by light and resumed vocalisation 1 minute and 54 seconds later. Just 4 seconds into the new calling bout, the female rapidly adjusted its body orientation twice and crawled one step towards the male during the second adjustment. At 22:36:36, the male detected the female and stopped calling immediately. Two seconds later, it emitted lower-frequency and lower-pitch calls for 5 consecutive seconds, with a straight-line distance of approximately 8 cm separating the two individuals.</p><p>The male kept calling intermittently and the female slowly approached and observed the calling direction. The male positioned its body sideways facing the female and maintained vocal activity. After 6 seconds of calling, the female adjusted posture swiftly, blinked once and faced the male directly, prompting the male to halt calling instantly. Thirty-two seconds afterwards, the male called again for 8.5 seconds. At the 8<sup>th</sup> second of this period, the female blinked and slightly turned its head towards the male, leading to immediate termination of vocalisation. The male then slowly turned to face the female, crawled 1.5 cm forward and blinked once and called for another 10 seconds. Receiving no response, it moved an additional 1 cm and blinked twice and restarted calling.</p><p>In the 2<sup>nd</sup> second of renewed calling, the female lifted its head and blinked simultaneously to face the male. This subtle movement interrupted the call, yet the male soon resumed calling at a slightly lower frequency. Five seconds later, the female blinked again and tilted its head about 15 degrees sideways. The male perceived this movement and further reduced its calling frequency, with the inter-individual distance narrowed to 4.5 cm. Two seconds later, the female launched a short forward jump with fore-limbs spread out. Snout and fore-limb collision occurred, but the female failed to land on the male and fell 25 cm down into leaf litter.</p><p>Ten seconds after the fall, the male leaned towards the female’s location, adjusted its posture and blinked five times (the female was out of sight at this moment) and continued calling at the original frequency. The female made three unsuccessful attempts to climb and jump back on to the foliage. Seven minutes later, the male jumped down to the ground litter and resumed calling. After 6 seconds of vocalisation, the female adjusted posture with eye blinking. The male stopped calling and crawled slowly towards the female, then paused, blinked once and called for 5 seconds. The female adjusted its body posture twice accompanied by blinking during this period and the male moved closer to establish the second physical contact, with continuous blinking in response throughout the process.</p><p>The male first touched the posterior margin of the female’s right snout with its snout tip, then rubbed the third and fourth digits of the female’s right fore-limb inwards and outwards using its snout and eyelids for 10 seconds before detachment. Following a 6-second call from the male, the female blinked, adjusted posture and made a short jump towards the male. The male turned around and called for 5 seconds. The female adjusted her body posture to face the male. After detecting the female’s responsive motion, the male began to crawl slowly in the direction of the advertisement calls.</p><p>The male switched to companion-leading courtship rather than actively searching for the female via vocalisation. This behavioural shift was recorded at 22:50:59, 14 minutes and 23 seconds after the female was first detected. The male crawled steadily towards the direction of the advertisement calls, while the female followed by alternating crawling and jumping; the maximum distance between the two individuals reached 60 cm. Seven intermittent physical contacts occurred throughout this movement. Both individuals exhibited blinking behaviour during locomotion and when changing travel directions. In cases where the two became separated, the male produced calls to re-orientate the female and the female performed a single blink immediately after relocating the male. From 23:11:31 to 23:11:36, the female jumped forwards along the route and the male moved over her back without initiating amplexus. The male only emitted calls when it lost sight of the female and resumed moving once the follower was visible again. The pair proceeded towards a seepage area concealed within rock crevices, approximately 12 m away. Observations ended at 23:11:30. The microhabitat here consisted of intricate narrow rock formations and dense shrubs, so monitoring was halted to prevent human disturbance to the natural courtship process. The total observation duration from the initial detection of the female was 34 minutes and 54 seconds.</p><p>A rival male produced continuous intermittent background calls throughout observation, but the focal female showed no behavioural distraction triggered by competing acoustic signals. No amplexus was observed during the whole monitoring process.</p><p>The entire pre-copulatory courtship process of <italic><tp:taxon-name><tp:taxon-name-part taxon-name-part-type="genus" reg="Boulenophrys">Boulenophrys</tp:taxon-name-part> <tp:taxon-name-part taxon-name-part-type="species" reg="elongata">elongata</tp:taxon-name-part></tp:taxon-name></italic> in this single event can be categorised into five sequential behavioural stages. First, territorial males perch on riparian foliage and emit intermittent advertisement calls to attract conspecific females and defend their microhabitat territories. Second, females locate calling males through acoustic signals, conduct close-range mate evaluation and display frequent blinking behaviour during the assessment process. Third, mutual behavioural recognition and positional adjustment occur between males and females, with reciprocal blinking responses serving as typical interactive cues. Fourth, bilateral physical contact occurs after which males deliver tactile stimulation, blinking and vocal signals co-occurring during the whole tactile interaction process. Fifth, males guide females towards potential rocky seepage breeding microhabitats via sustained vocalisation and rhythmic blinking behaviour.</p></tp:treatment-sec><tp:treatment-sec><!--Section generated to contain objects referenced in tp:taxon-treatment.--><table-wrap id="T14316998" position="float" orientation="portrait"><label>Table 1.</label><caption><p>Measurements (in mm) of voucher specimens of <italic><tp:taxon-name><tp:taxon-name-part taxon-name-part-type="genus" reg="Boulenophrys">Boulenophrys</tp:taxon-name-part> <tp:taxon-name-part taxon-name-part-type="species" reg="elongata">elongata</tp:taxon-name-part></tp:taxon-name></italic> examined in this study, * holotype, <sup>#</sup> paratype.</p></caption><table rules="all"><tbody><tr><td rowspan="1" colspan="1">Voucher</td><td rowspan="1" colspan="1">GEP a150#</td><td rowspan="1" colspan="1">GEP a155*</td><td rowspan="1" colspan="1">GEP a434</td><td rowspan="1" colspan="1">GEP a557</td><td rowspan="1" colspan="1">GEP a558</td><td rowspan="1" colspan="1">n = 5</td></tr><tr><td rowspan="1" colspan="1">SEX</td><td rowspan="1" colspan="1">M</td><td rowspan="1" colspan="1">M</td><td rowspan="1" colspan="1">M</td><td rowspan="1" colspan="1">M</td><td rowspan="1" colspan="1">M</td><td rowspan="1" colspan="1">Males</td></tr><tr><td rowspan="1" colspan="1">SVL</td><td rowspan="1" colspan="1">28.2</td><td rowspan="1" colspan="1">28.5</td><td rowspan="1" colspan="1">27.8</td><td rowspan="1" colspan="1">27.9</td><td rowspan="1" colspan="1">30.2</td><td rowspan="1" colspan="1">27.8–30.2 (28.5 ± 1.0)</td></tr><tr><td rowspan="1" colspan="1">HDL</td><td rowspan="1" colspan="1">9.7</td><td rowspan="1" colspan="1">9.9</td><td rowspan="1" colspan="1">9.4</td><td rowspan="1" colspan="1">10.1</td><td rowspan="1" colspan="1">10.3</td><td rowspan="1" colspan="1">9.4–10.3 (9.9 ± 0.4)</td></tr><tr><td rowspan="1" colspan="1">HDW</td><td rowspan="1" colspan="1">9.1</td><td rowspan="1" colspan="1">9.2</td><td rowspan="1" colspan="1">9.3</td><td rowspan="1" colspan="1">9.9</td><td rowspan="1" colspan="1">9.9</td><td rowspan="1" colspan="1">9.1–9.9 (9.5 ± 0.4)</td></tr><tr><td rowspan="1" colspan="1">ED</td><td rowspan="1" colspan="1">3.9</td><td rowspan="1" colspan="1">3.7</td><td rowspan="1" colspan="1">3.6</td><td rowspan="1" colspan="1">3.5</td><td rowspan="1" colspan="1">3.3</td><td rowspan="1" colspan="1">3.3–3.9 (3.6 ± 0.2)</td></tr><tr><td rowspan="1" colspan="1">TD</td><td rowspan="1" colspan="1">2.1</td><td rowspan="1" colspan="1">1.9</td><td rowspan="1" colspan="1">1.8</td><td rowspan="1" colspan="1">1.8</td><td rowspan="1" colspan="1">2.1</td><td rowspan="1" colspan="1">1.8–2.1 (1.9 ± 0.1)</td></tr><tr><td rowspan="1" colspan="1">TED</td><td rowspan="1" colspan="1">0.9</td><td rowspan="1" colspan="1">1.1</td><td rowspan="1" colspan="1">1.1</td><td rowspan="1" colspan="1">1.2</td><td rowspan="1" colspan="1">1.2</td><td rowspan="1" colspan="1">0.9–1.2 (1.1 ± 0.1)</td></tr><tr><td rowspan="1" colspan="1">SNT</td><td rowspan="1" colspan="1">3.5</td><td rowspan="1" colspan="1">3.5</td><td rowspan="1" colspan="1">3.5</td><td rowspan="1" colspan="1">4.0</td><td rowspan="1" colspan="1">4.0</td><td rowspan="1" colspan="1">3.5–4.0 (3.7 ± 0.3)</td></tr><tr><td rowspan="1" colspan="1">IND</td><td rowspan="1" colspan="1">3.3</td><td rowspan="1" colspan="1">3.2</td><td rowspan="1" colspan="1">3.6</td><td rowspan="1" colspan="1">3.3</td><td rowspan="1" colspan="1">3.2</td><td rowspan="1" colspan="1">3.2–3.6 (3.3 ± 0.2)</td></tr><tr><td rowspan="1" colspan="1">IOD</td><td rowspan="1" colspan="1">3.1</td><td rowspan="1" colspan="1">3.0</td><td rowspan="1" colspan="1">3.5</td><td rowspan="1" colspan="1">3.2</td><td rowspan="1" colspan="1">3.1</td><td rowspan="1" colspan="1">3.0–3.5 (3.2 ± 0.2)</td></tr><tr><td rowspan="1" colspan="1">HDN</td><td rowspan="1" colspan="1">7.5</td><td rowspan="1" colspan="1">7.0</td><td rowspan="1" colspan="1">7.0</td><td rowspan="1" colspan="1">7.2</td><td rowspan="1" colspan="1">8.2</td><td rowspan="1" colspan="1">7.0–8.2 (7.4 ± 0.5)</td></tr><tr><td rowspan="1" colspan="1">RAD</td><td rowspan="1" colspan="1">6.0</td><td rowspan="1" colspan="1">5.7</td><td rowspan="1" colspan="1">6.2</td><td rowspan="1" colspan="1">5.5</td><td rowspan="1" colspan="1">6.4</td><td rowspan="1" colspan="1">5.5–6.4 (5.9 ± 0.4)</td></tr><tr><td rowspan="1" colspan="1">FTL</td><td rowspan="1" colspan="1">18.2</td><td rowspan="1" colspan="1">16.3</td><td rowspan="1" colspan="1">17.3</td><td rowspan="1" colspan="1">16.2</td><td rowspan="1" colspan="1">19.0</td><td rowspan="1" colspan="1">16.2–19.0 (17.4 ± 1.2)</td></tr><tr><td rowspan="1" colspan="1">TIB</td><td rowspan="1" colspan="1">12.4</td><td rowspan="1" colspan="1">12.0</td><td rowspan="1" colspan="1">12.1</td><td rowspan="1" colspan="1">11.9</td><td rowspan="1" colspan="1">13.6</td><td rowspan="1" colspan="1">11.9–13.6 (12.4 ± 0.7)</td></tr><tr><td rowspan="1" colspan="1">Voucher</td><td rowspan="1" colspan="1">GEP a151#</td><td rowspan="1" colspan="1">GEP a152#</td><td rowspan="1" colspan="1">GEP a156#</td><td rowspan="1" colspan="1">GEP a435</td><td rowspan="1" colspan="1">GEP a436</td><td rowspan="1" colspan="1">n = 5</td></tr><tr><td rowspan="1" colspan="1">SEX</td><td rowspan="1" colspan="1">F</td><td rowspan="1" colspan="1">F</td><td rowspan="1" colspan="1">F</td><td rowspan="1" colspan="1">F</td><td rowspan="1" colspan="1">F</td><td rowspan="1" colspan="1">Females</td></tr><tr><td rowspan="1" colspan="1">SVL</td><td rowspan="1" colspan="1">35.1</td><td rowspan="1" colspan="1">35.4</td><td rowspan="1" colspan="1">37.6</td><td rowspan="1" colspan="1">34.6</td><td rowspan="1" colspan="1">34.8</td><td rowspan="1" colspan="1">34.6–37.6 (35.5 ± 1.2)</td></tr><tr><td rowspan="1" colspan="1">HDL</td><td rowspan="1" colspan="1">11.3</td><td rowspan="1" colspan="1">11.4</td><td rowspan="1" colspan="1">11.4</td><td rowspan="1" colspan="1">10.9</td><td rowspan="1" colspan="1">10.8</td><td rowspan="1" colspan="1">10.8–11.4 (11.1 ± 0.3)</td></tr><tr><td rowspan="1" colspan="1">HDW</td><td rowspan="1" colspan="1">11.3</td><td rowspan="1" colspan="1">11.6</td><td rowspan="1" colspan="1">11.2</td><td rowspan="1" colspan="1">10.8</td><td rowspan="1" colspan="1">10.6</td><td rowspan="1" colspan="1">10.6–11.6 (11.1 ± 0.4)</td></tr><tr><td rowspan="1" colspan="1">ED</td><td rowspan="1" colspan="1">4.0</td><td rowspan="1" colspan="1">4.1</td><td rowspan="1" colspan="1">4.1</td><td rowspan="1" colspan="1">3.8</td><td rowspan="1" colspan="1">4.4</td><td rowspan="1" colspan="1">3.8–4.4 (4.1 ± 0.2)</td></tr><tr><td rowspan="1" colspan="1">TD</td><td rowspan="1" colspan="1">2.4</td><td rowspan="1" colspan="1">2.3</td><td rowspan="1" colspan="1">2.2</td><td rowspan="1" colspan="1">2.2</td><td rowspan="1" colspan="1">2.4</td><td rowspan="1" colspan="1">2.2–2.4 (2.3 ± 0.1)</td></tr><tr><td rowspan="1" colspan="1">TED</td><td rowspan="1" colspan="1">1.4</td><td rowspan="1" colspan="1">1.4</td><td rowspan="1" colspan="1">1.4</td><td rowspan="1" colspan="1">1.5</td><td rowspan="1" colspan="1">1.4</td><td rowspan="1" colspan="1">1.4–1.5 (1.4 ± 0.1)</td></tr><tr><td rowspan="1" colspan="1">SNT</td><td rowspan="1" colspan="1">4.3</td><td rowspan="1" colspan="1">4.0</td><td rowspan="1" colspan="1">3.9</td><td rowspan="1" colspan="1">4.0</td><td rowspan="1" colspan="1">4.4</td><td rowspan="1" colspan="1">3.9–4.4 (4.1 ± 0.2)</td></tr><tr><td rowspan="1" colspan="1">IND</td><td rowspan="1" colspan="1">3.7</td><td rowspan="1" colspan="1">3.6</td><td rowspan="1" colspan="1">3.7</td><td rowspan="1" colspan="1">3.7</td><td rowspan="1" colspan="1">3.6</td><td rowspan="1" colspan="1">3.6–3.7 (3.6 ± 0.1)</td></tr><tr><td rowspan="1" colspan="1">IOD</td><td rowspan="1" colspan="1">3.2</td><td rowspan="1" colspan="1">3.4</td><td rowspan="1" colspan="1">3.4</td><td rowspan="1" colspan="1">3.4</td><td rowspan="1" colspan="1">3.4</td><td rowspan="1" colspan="1">3.2–3.4 (3.4 ± 0.1)</td></tr><tr><td rowspan="1" colspan="1">HDN</td><td rowspan="1" colspan="1">9.5</td><td rowspan="1" colspan="1">9.3</td><td rowspan="1" colspan="1">9.3</td><td rowspan="1" colspan="1">8.2</td><td rowspan="1" colspan="1">7.3</td><td rowspan="1" colspan="1">7.3–9.5 (8.7 ± 0.9)</td></tr><tr><td rowspan="1" colspan="1">RAD</td><td rowspan="1" colspan="1">7.2</td><td rowspan="1" colspan="1">7.1</td><td rowspan="1" colspan="1">6.9</td><td rowspan="1" colspan="1">6.0</td><td rowspan="1" colspan="1">5.8</td><td rowspan="1" colspan="1">5.8–7.2 (6.6 ± 0.6)</td></tr><tr><td rowspan="1" colspan="1">FTL</td><td rowspan="1" colspan="1">22.1</td><td rowspan="1" colspan="1">21.7</td><td rowspan="1" colspan="1">21.8</td><td rowspan="1" colspan="1">19.9</td><td rowspan="1" colspan="1">18.8</td><td rowspan="1" colspan="1">18.8–22.1 (20.8 ± 1.4)</td></tr><tr><td rowspan="1" colspan="1">TIB</td><td rowspan="1" colspan="1">15.1</td><td rowspan="1" colspan="1">15.4</td><td rowspan="1" colspan="1">15.6</td><td rowspan="1" colspan="1">14.0</td><td rowspan="1" colspan="1">13.5</td><td rowspan="1" colspan="1">13.5–15.6 (14.7 ± 0.9)</td></tr></tbody></table></table-wrap><fig id="F14233598" position="float" orientation="portrait"><object-id xmlns:xlink="http://www.w3.org/1999/xlink" content-type="arpha" xlink:type="simple">D8C9BF11-2C26-581A-B35F-0FD705A34B91</object-id><object-id xmlns:xlink="http://www.w3.org/1999/xlink" content-type="doi" xlink:type="simple">10.3897/BDJ.14.e201422.figure3</object-id><label>Figure 1.</label><caption><p>Life aspect of <italic><tp:taxon-name><tp:taxon-name-part taxon-name-part-type="genus" reg="Boulenophrys">Boulenophrys</tp:taxon-name-part> <tp:taxon-name-part taxon-name-part-type="species" reg="elongata">elongata</tp:taxon-name-part></tp:taxon-name></italic>: <bold>A, B</bold> Dorsal and lateral views of the male specimen GEP a434; <bold>C, D</bold> Dorsolateral and lateral views of the female specimen GEP a435.</p></caption><graphic xmlns:xlink="http://www.w3.org/1999/xlink" xlink:href="bdj-14-e201422-g001.jpg" position="float" id="oo_1657116.jpg" orientation="portrait" xlink:type="simple"><uri content-type="original_file" xlink:type="simple">https://binary.pensoft.net/fig/1657116</uri></graphic></fig><fig id="F14233600" position="float" orientation="portrait"><object-id xmlns:xlink="http://www.w3.org/1999/xlink" content-type="arpha" xlink:type="simple">4822B687-3A2F-5056-98AD-4AA45B970C43</object-id><object-id xmlns:xlink="http://www.w3.org/1999/xlink" content-type="doi" xlink:type="simple">10.3897/BDJ.14.e201422.figure3</object-id><label>Figure 2.</label><caption><p>Habitat of <italic><tp:taxon-name><tp:taxon-name-part taxon-name-part-type="genus" reg="Boulenophrys">Boulenophrys</tp:taxon-name-part> <tp:taxon-name-part taxon-name-part-type="species" reg="elongata">elongata</tp:taxon-name-part></tp:taxon-name></italic> in Mt. Lianhua of Huidong County, Huizhou City, Guangdong, China.</p></caption><graphic xmlns:xlink="http://www.w3.org/1999/xlink" xlink:href="bdj-14-e201422-g002.jpg" position="float" id="oo_1657118.JPG" orientation="portrait" xlink:type="simple"><uri content-type="original_file" xlink:type="simple">https://binary.pensoft.net/fig/1657118</uri></graphic></fig><supplementary-material xmlns:xlink="http://www.w3.org/1999/xlink" id="S14234029" orientation="portrait" position="float" xlink:type="simple"><object-id content-type="arpha" xlink:type="simple">152DB845-949C-5744-9C61-FB2FF797D1ED</object-id><object-id content-type="doi" xlink:type="simple">10.3897/BDJ.14.e201422.suppl1</object-id><label>Supplementary material 1</label><caption><p>Pre-amplexus behaviors of <italic><tp:taxon-name><tp:taxon-name-part taxon-name-part-type="genus" reg="Boulenophrys">Boulenophrys</tp:taxon-name-part> <tp:taxon-name-part taxon-name-part-type="species" reg="elongata">elongata</tp:taxon-name-part></tp:taxon-name></italic></p></caption><statement content-type="dataType"><label>Data type</label><p>multimedia</p></statement><p>File: oo_1658847.mp4</p><media xlink:href="bdj-14-e201422-s001.mp4" mimetype="mp4 file" mime-subtype="mp4" position="float" orientation="portrait" xlink:type="simple"><uri content-type="original_file" xlink:type="simple">https://binary.pensoft.net/file/1658847</uri></media><attrib specific-use="authors">Wang J, Zhan BB, Tan L, Xiao WW, Li YH, Lin SS, Zeng ZC</attrib></supplementary-material><fig id="F14233965" position="float" orientation="portrait"><object-id xmlns:xlink="http://www.w3.org/1999/xlink" content-type="arpha" xlink:type="simple">0F2F516E-23C7-5417-862A-1D4A5B380D7E</object-id><object-id xmlns:xlink="http://www.w3.org/1999/xlink" content-type="doi" xlink:type="simple">10.3897/BDJ.14.e201422.figure3</object-id><label>Figure 3.</label><caption><p>Pre-amplexus behaviour of <italic><tp:taxon-name><tp:taxon-name-part taxon-name-part-type="genus" reg="Boulenophrys">Boulenophrys</tp:taxon-name-part> <tp:taxon-name-part taxon-name-part-type="species" reg="elongata">elongata</tp:taxon-name-part></tp:taxon-name></italic>: A male emits advertisement calls to lure a female on to riparian shrub leaves (<bold>A</bold>); The male re-orientates its body and resumes calling (<bold>B</bold>); The male initially detects the approaching female (<bold>C</bold>); The male leans forward and keeps vocalising (<bold>D</bold>); The male leans forward to produce calls again (<bold>E</bold>); The female makes a forward leap and collides with the male, representing the first physical interaction (<bold>F</bold>); After the female drops into leaf litter, the male adjusts posture and peers downwards to search for her (<bold>G</bold>); The male utters calls after jumping on to ground litter (<bold>H</bold>); The male moves close to the female and establishes the second physical contact (<bold>I</bold>); The male resumes vocalisation subsequent to the second physical contact (<bold>J</bold>); The male guides the female to move in the direction of his advertisement calls (<bold>K</bold>); The male steps across the female’s back, prior to amplexus (<bold>L</bold>).</p></caption><graphic xmlns:xlink="http://www.w3.org/1999/xlink" xlink:href="bdj-14-e201422-g003.jpg" position="float" id="oo_1708497.jpg" orientation="portrait" xlink:type="simple"><uri content-type="original_file" xlink:type="simple">https://binary.pensoft.net/fig/1708497</uri></graphic></fig></tp:treatment-sec><ref-list><ref id="B14233850"><element-citation xmlns:xlink="http://www.w3.org/1999/xlink" publication-type="article" xlink:type="simple"><person-group person-group-type="author"><name name-style="western"><surname>Zeng</surname><given-names>Zhaochi</given-names></name><name name-style="western"><surname>Wang</surname><given-names>Jian</given-names></name><name name-style="western"><surname>Chen</surname><given-names>Honghui</given-names></name><name name-style="western"><surname>Xiao</surname><given-names>Weiwen</given-names></name><name name-style="western"><surname>Zhan</surname><given-names>Binbin</given-names></name><name name-style="western"><surname>Li</surname><given-names>Yuanhang</given-names></name><name name-style="western"><surname>Lin</surname><given-names>Shishi</given-names></name></person-group><year>2024</year><article-title>A new species of the genus <italic><tp:taxon-name><tp:taxon-name-part taxon-name-part-type="genus" reg="Boulenophrys">Boulenophrys</tp:taxon-name-part></tp:taxon-name></italic> (<tp:taxon-name><tp:taxon-name-part taxon-name-part-type="order" reg="Anura">Anura</tp:taxon-name-part></tp:taxon-name>, <tp:taxon-name><tp:taxon-name-part taxon-name-part-type="family" reg="Megophryidae">Megophryidae</tp:taxon-name-part></tp:taxon-name>) from Eastern Guangdong, China</article-title><source>Asian Herpetological Research</source><volume>15</volume><issue>1</issue><fpage>12</fpage><lpage>21</lpage><pub-id pub-id-type="doi">10.3724/ahr.2095-0357.2023.0038</pub-id></element-citation></ref></ref-list></tp:taxon-treatment>
